# Supplementary material for: A genome for Cissus illustrates features underlying its evolutionary success in dry savannas
Source: Hortic Res. 2022 Sep 13;9:uhac208. doi: 10.1093/hr/uhac208 (PMC9715578; doi:10.1093/hr/uhac208)
Supplement: Web_Material_uhac208 [file web_material_uhac208.zip]

Archive with 2 entries (2 files):
- 3. Supplementary Information-Cissus genome (final).docx
- 4. Supplementary Table-Cissus genome6.16.rar
